# Supplementary material for: Supramolecular Nature of Multicomponent Crystals Formed from 2,2′-Thiodiacetic Acid with 2,6-Diaminopurine or N9-(2-Hydroxyethyl)adenine
Source: Int J Mol Sci. 2023 Dec 12;24(24):17381. doi: 10.3390/ijms242417381 (PMC10743529; doi:10.3390/ijms242417381)
Supplement: Supplementary file 1 [file ijms-24-17381-s001.zip]

Archive with 1 entries (1 files):
- ijms-2745950-supplementary.pdf
